# Supplementary material for: BMPR2 Variants Underlie Nonsyndromic Oligodontia
Source: Int J Mol Sci. 2023 Jan 13;24(2):1648. doi: 10.3390/ijms24021648 (PMC9860601; doi:10.3390/ijms24021648)
Supplement: Supplementary file 1 [file ijms-24-01648-s001.zip]

Archive with 1 entries (1 files):
- ijms-2039845-supplementary.pdf
